# Supplementary material for: Specific Treatment Exists for SARS-CoV-2 ARDS
Source: Vaccines (Basel). 2021 Jun 10;9(6):635. doi: 10.3390/vaccines9060635 (PMC8229893; doi:10.3390/vaccines9060635)
Supplement: Supplementary file 1 [file vaccines-09-00635-s001.zip]

Archive with 1 entries (1 files):
- vaccines-1243759-supplementary.pdf
